# Supplementary material for: Association between Self-Classification of COVID-19 Risk Levels and Adverse Lifestyle Changes among Physically Active Older Adults Following the Coronavirus Outbreak
Source: Int J Environ Res Public Health. 2022 Jun 8;19(12):7039. doi: 10.3390/ijerph19127039 (PMC9222379; doi:10.3390/ijerph19127039)
Supplement: Supplementary file 1 [file ijerph-19-07039-s001.zip]

Archive with 1 entries (1 files):
- ijerph-1698644-supplementary.pdf
